# Supplementary material for: Evidence for Microchimerism in Baboon Recipients of Pig Hearts
Source: Viruses. 2023 Jul 24;15(7):1618. doi: 10.3390/v15071618 (PMC10385208; doi:10.3390/v15071618)
Supplement: Supplementary file 1 [file viruses-15-01618-s001.zip]

Archive with 1 entries (1 files):
- viruses-2486897-supplementary.pdf
